# Supplementary material for: In vitro and in vivo antidiabetic potential of extracts and a furostanol saponin from Balanites aegyptiaca
Source: Pharm Biol. 2017 Jun 28;55(1):1931–6. doi: 10.1080/13880209.2017.1343358 (PMC6130680; doi:10.1080/13880209.2017.1343358)
Supplement: Shahira_Mohammed_Ezzat_et_al_supplemental_content.zip [file IPHB_A_1343358_SM9813.zip]

Archive with 1 entries (1 files):
- Shahira Mohammed Ezzat et al supplemental content.docx
